# Supplementary material for: Structure–Activity Relationship of Synthetic Ginkgolic Acid Analogs for Treating Type 2 Diabetes by PTPN9 Inhibition
Source: Int J Mol Sci. 2022 Apr 1;23(7):3927. doi: 10.3390/ijms23073927 (PMC8999917; doi:10.3390/ijms23073927)
Supplement: Supplementary file 1 [file ijms-23-03927-s001.zip]

Archive with 1 entries (1 files):
- ijms-1655950-supplementary.pdf
